# Supplementary material for: Nanoparticle Uptake and Crossing by Human In Vitro Models of Intestinal Barriers: A Scoping Review
Source: Nanomaterials (Basel). 2025 Aug 5;15(15):1195. doi: 10.3390/nano15151195 (PMC12348799; doi:10.3390/nano15151195)
Supplement: Supplementary file 1 [file nanomaterials-15-01195-s001.zip]

Archive with 4 entries (4 files):
- Table S1.xlsx
- __MACOSX/._Table S1.xlsx
- TABLE S2.xlsx
- __MACOSX/._TABLE S2.xlsx
