# Supplementary material for: Nanoparticle Uptake and Crossing by Human In Vitro Models of Intestinal Barriers: A Scoping Review
Source: Nanomaterials (Basel). 2025 Aug 5;15(15):1195. doi: 10.3390/nano15151195 (PMC12348799; doi:10.3390/nano15151195)
Supplement: Supplementary file 1 [file nanomaterials-15-01195-s001.zip › Table S1.xlsx]

## Sheet: Foglio1
2015-2025	key words	N of papers PubMed	N of papers Scopus	TOT PubMed and Scopus	TOT ANALYSED PubMed and Scopus	TOT EXCLUDED BEFORE THE SCREENING	TOT EXCLUDED ACCORDING TO EXCLUSION CRITERIA
	(titanium oxide nanoparticles) AND (intestinal in vitro) AND (AND (intestinal in vitro) AND (uptake OR accumulation))	10	3	29	7	9	13
	(titanium oxide nanoparticles) AND (intestinal in vitro) AND (crossing OR translocation)	6	2
	(titanium oxide Nanoparticles) AND (intestinal in vitro) AND (barrier integrity)	4	4
	(zinc oxide nanoparticles) AND (intestinal in vitro) AND (uptake OR accumulation)	5	10	28	6	17	5
	(zinc oxide nanoparticles) AND (intestinal in vitro) AND (crossing OR translocation)	3	1
	(zinc oxide nanoparticles) AND (intestinal in vitro) AND (barrier integrity)	2	7
	(silica nanoparticles) AND (intestinal in vitro) AND (uptake OR accumulation)	20	5	48	9	18	21
	(silica nanoparticles) AND (intestinal in vitro) AND (crossing OR translocation)	13	2
	(silica Nanoparticles) AND (intestinal in vitro) AND (barrier integrity)	5	3
	(silver nanoparticles) AND (intestinal in vitro) AND (uptake OR accumulation)	23	25	82	12	15	55
	(silver nanoparticles) AND (intestinal in vitro) AND (crossing OR translocation)	8	11
	(silver nanoparticles) AND (intestinal in vitro) AND (barrier integrity)	6	9
	(Aluminium Nanoparticles) AND (human intestinal cells*) AND (uptake OR accumulation)	4	1	6	2	3	1
	(Aluminium Nanoparticles) AND (human intestinal cells) AND (crossing OR translocation)	1	0
	(Aluminium Nanoparticles) AND (human intestinal cells) AND (barrier integrity)	0	0
	(cerium oxide Nanoparticles) AND (human intestinal cells) AND (uptake OR accumulation)	3	1	9	1	4	4
	(cerium oxide Nanoparticles) AND (human intestinal cells) AND (crossing OR translocation)	2	0
	(cerium oxide Nanoparticles) AND (human intestinal cells) AND (barrier integrity)	2	1
	(copper oxide Nanoparticles) AND (human intestinal cells) AND (uptake OR accumulation)	1	0	4	2	2	0
	(copper oxide Nanoparticles) AND (human intestinal cells) AND (crossing OR translocation)	2	0
	(copper oxide Nanoparticles) AND (human intestinal cells) AND (barrier integrity	1	0
	(iron nanoparticles) AND (human intestinal cells) AND (uptake OR accumulation)	26	4	44	5	9	30
	(iron nanoparticles) AND (human intestinal cells) AND (crossing OR translocation)	11	1
	(iron nanoparticles) AND (human intestinal cells) AND (barrier integrity)	1	1
	(gold nanoparticles) AND (human intestinal cells) AND (uptake OR accumulation)	13	9	27	3	7	17
	(gold nanoparticles) AND (human intestinal cells) AND (crossing OR translocation)	3	1
	(gold nanoparticles) AND (human intestinal cells) AND (barrier integrity)	1	0
	(microplastic) AND (intestinal in vitro) AND (uptake OR accumulation)	44	18	171	19	110	42
	(microplastic) AND (intestinal in vitro) AND (crossing OR translocation)	18	7
	(microplastic) AND (intestinal in vitro) AND (barrier integrity)	9	2
	(nanoplastic) AND (intestinal in vitro) AND (uptake OR accumulation)	29	17
	(nanoplastic) AND (intestinal in vitro) AND (crossing OR translocation)	15	6
	(nanoplastic) AND (intestinal in vitro) AND (barrier integrity)	5	1
	(nanocelluloses) AND (intestinal in vitro) AND (uptake OR accumulation)	3	1	17	5	8	4
	(nanocelluloses) AND (intestinal in vitro) AND (crossing OR translocation)	4	0
	(nanocelluloses) AND (intestinal in vitro) AND (barrier integrity)	1	0
	(nanofibres) AND (intestinal in vitro) AND (uptake OR accumulation)	4	0
	(nanofibres) AND (intestinal in vitro) AND (crossing OR translocation)	1	0
	(nanofibres) AND (intestinal in vitro) AND (barrier integrity)	1	0
	NC NEW	2
	TOTALE	312	153	465	71	202	192
