# Supplementary material for: Nanoparticle Uptake and Crossing by Human In Vitro Models of Intestinal Barriers: A Scoping Review
Source: Nanomaterials (Basel). 2025 Aug 5;15(15):1195. doi: 10.3390/nano15151195 (PMC12348799; doi:10.3390/nano15151195)
Supplement: Supplementary file 1 [file nanomaterials-15-01195-s001.zip › TABLE S2.xlsx]

## Sheet: Sheet1
Study	NPs type	Model Type	Cell lines provider	NPs Size	Dose / Duration	Barrier Integrity (TEER / Permeability)	Uptake / Translocation	M-CELL CHARACTERISATION	Main Findings	REF NUMBER
Brun et al., 2014 http://www.particleandfibretoxicology.com/content/11/1/13	TiO2	Caco-2 monoculture; Caco-2/HT29-MTX; Caco-2/Raji-B co-culture	Caco-2 (ATCC HTB-37), Caco-2 clone 1 and HT29-MTX cells provided by F. Barreau and T.	12 ± 3 nm	50 μg/mL / 48 h	TEER	Uptake: PIXE, TEM spectra recorder, Translocation: TEM	NO	The amount of TiO2-NPs accumulated in gut tissues is so low that the authors were unable to quantify it by PIXE. Agglomerates of TiO2-NPs pass only through the model of FAE, possibly by transcellular transport.	20
MacNicoll et al., 2015 DOI 10.1007/s11051-015-2862-3	TiO2	Caco-2 monoculture; Caco-2/Raji B co-culture	Caco-2, Raji-B: ATCC	<100 nm	250 μg/mL / 24 h	TEER, FITC-DEXTRAN	Uptake and Translocation: ICP-MS	NO	TiO₂ accumulates within or between cells, not detected in basolateral chamber. Intracellular uptake observed, no translocation detected.	22
García-Rodríguez et al., 2018a https://doi.org/10.1186/s12989-018-0269-x	TiO2	Caco-2/HT-29-MTX co-culture	Caco-2: ISS (ATCC); HT29-MTX: ATCC; Raji B: ATCC	NPs-S (<25nm), NPs-R (~100x250nm), NPs-W (~10nm x 100μm)	12.5–350 μg/mL / 24–48 h	TEER, LY	Uptake: Confocal microscopy		Shape-dependent uptake; NPs-W cause greatest barrier disruption and increased paracellular permeability.	23
Vila et al., 2018 DOI: 10.1002/jat.3630	TiO2 NM-100	Differentiated / undifferentiated Caco-2 monoculture	ISS (ATCC)	104 ±39 nm	1–200 μg/mL ​/ 24h	TEER	Uptke and Translocation: EDX		In differentiated cells, NPs remain apically bound; low internalisation observed. Higher uptake in undifferentiated cells; minimal translocation. No effect on TEER	24
Cao et al., 2023 DOI: 10.1002/jat.4420	TiO2	Caco-2 3D spheroids	ATCC	10 nm	15.7 ng/ml, 157 ng/ml, and 1.57 μg/ml / repeated (days 3, 5, 7 to 9)	Not assessed	Uptake, Translocation: ICP-MS		Titanium accumulated after chronic exposure; the authors could not differentiate internal vs membrane-bound NPs. Dose-dependent uptake observed but translocation was not distinguishable	25
Rolo et al., 2025 DOI: 10.1016/j.tox.2025.154066	TiO2 NM-102, NM-103, NM-105	Caco-2/HT-29 MTX co-culture	Not reported	NM-102, NM-103, NM-105	1.4 – 100 μg/mL / 24 h	TEER	Uptake:Confocal microscopy		NM-105 induces IL-1β at high doses; NM-102 accumulates in lysosomes. All internalized; NM-103 and NM-105 via transcytosis. No effect on TEER at 14 μg/mL	26
Moreno-Olivas et al., 2019 doi: 10.1016/j.fct.2018.11.048	ZnO	Caco-2/HT29-MTX co-culture	Caco-2: ATCC, HT29: Dr. Thecla Lesuffleur of INSERM U560 in Lille, France	ZnO NPs (pristine & digested)	1×10⁹, 1×10¹¹, 1×10¹³ NP/cm² / 4 h	TEER	Not detailed		Increased TEER in digested NPs compared to undigested; digested ZnO decreased glucose transport; brush border disruption at high dose; a slight increase of IAP with the digested ZnO NPs, while a decrease IAP with the undigested.	30
Mittag et al., 2022 doi.org/10.3390/toxics10020049	ZnO	Caco-2 monoculture & Caco-2/HT29-MTX co-culture	Caco-2, HT29-MTX: ATCC	<50 nm, <100 nm	123–614 µM / 24 h	TEER	Uptake and Translocation: ICP-MS		Higher zinc uptake in Caco-2 monoculture than Caco-2/HT29-MTX co-coculture; small amounts of zinc in the BL; no significant increases in transepithelial permeability	32
Mittag et al., 2022 doi: 10.1186/s12989-022-00479-6.	ZnO	Caco-2 monoculture & Caco-2/HT29-MTX co-culture	not reported	<50 nm and <100 nm	123–614 µM / 24 h	TEER	Uptake and Translocation:ICP-MS		Intact barrier; zinc uptake increased dose-dependently mainly in the co-culture; no cytotoxicity or morphological changes	28
Jung et al., 2021 doi: 10.3390/nano11112922	ZnO	Caco-2 monoculture & Caco-2/Raji B (FAE model)	Caco-2 and Raji-B: Korean Cell Line Bank (Seoul, Korea)	78 ± 26 nm	50 µg/mL / 6 h	Not assessed	Uptake and Translocation: ICP-AES	NO	Albumin reduce ZnO NPs size and increase transport; casein/zein caused aggregation and reduced transport	31
Sohal et al., 2020 doi.org/10.1016/j.impact.2020.100209	ZnO	Caco-2 monoculture, Caco-2/HT29-MTX co-culture & Caco-2/HT29-MTX/Raji-B tri-culture	C2BBe1: ATCC® CRL-2102™, HT29-MTX: Millipore Sigma 12040401, Raji B: Millipore Sigma, cat no. 85011429	Food-grade ZnO NPs	Dose: 4.05 un/cm²	TEER	Not determined	NO	ZnO was the most cytotoxic NP; increased pro-inflammatory cytokines in co-/triculture; viability reduced at lower doses. TEER reduced in monoculture; no TEER change in triculture	29
Lee et al., 2023 doi: 10.3390/nano13182573	ZnO	Caco-2 monoculture & Caco-2/Raji B co-culture	Caco-2: Korean Cell Line Bank (Seoul, Republic of Korea)	<100 nm	50 µg/mL, 6 h	Not assessed	Increased intestinal transport with glycerin/propylene glycol	NO	Glycerin and propylene glycol increase ZnO NP transport by reducing size and increasing solubility	33
Mortensen et al., 2020 doi:10.1016/j.impact.2020.100212	ZnO	Caco-2 monoculture	Caco-2: ATCC HTB-37®, ATCC, Manassas, VA	ZnO NPs	50 µg/mL, 24 h	Alexa Fluor 488 (AF488)-labeled dextran	Not detected		Increased permeability without tight junction disruption; no cytotoxicity on membrane or metabolism	34
Vincentini et al., 2022 https://doi.org/10.3390/cells11213357	SiO2	4 models (Caco-2 monoculture; Caco-2/HT29-MTX co-culture, Caco-2/Raji-B co-cultures, Caco-2THT29-MTX/Raji-B tri-culture)	Caco-2, HT29-MTX, Raji-B: Caco-2 cells (ATCC HTB-37®, ATCC, Manassas, VA)	50 nm (fluorescent)	100 μg/mL, 24 h	Not assessed	Translocation: fluorimetric analysis, Uptake: confocal microscopy	YES	Translocation model-dependent; M-cells enhance transport; mucus traps NPs	7
García-Rodríguez et al., 2018b https://doi.org/10.1016/j.fct.2018.01.042	SiO2 NM203	Caco-2/HT29-MTX/Raji B tri-culture	Caco-2: ATCC HTB-37®, ATCC, Manassas, VA	24.7 nm	150 μg/mL, 24 h	Not assessed	Uptake: confocal microscopy	YES	Internalisation and nuclear entry observed	44
Ye et al., 2017 doi:10.3762/bjnano.8.141	SiO2	Caco-2 monoculture	Caco-2: ECACC	50, 150 nm (fluorescent)	100 μg/mL, 6–9 h	TEER	Uptake: flow cytometry		No barrier impairment. Uptake influenced by the state of polarisation/differentiation of the cells	39
Strugari et al., 2019a doi:10.3390/nano9010005	SiO2 (SiQDs)	Caco-2/HT29-MTX co-culture	Caco-2, HT29-MTX: ATCC	250–300 nm (Si QDs)	20 μg/mL, 3 h	TEER, LY	Not detailed		No barrier impairment	38
Gautam et al., 2024 https://doi.org/10.1016/j.fct.2024.115055	SiO2	Caco-2 monolayer and 3D EpiIntestinal™	Caco-2 cell lines: (HTB-37™,American Type Culture Collection ATCC, Manassas, VA). 3D EpiIntestinal™ tissue (SMI-200-FT v2.0):MatTek Corporation® (Ashland, MA).	80 nm	25–100 μg/mL, repeated every 24h for 72 h	TEER, FITC-DEXTRAN	Uptake: TEM		No barrier impairment, uptake observed	40
Bergen et al., 2025 https://doi.org/10.1016/j.foodres.2025.116206	SiO2 (rod-like, mesoporous SiO2 NPs)	Caco-2/HT29-MTX co-culture	Caco-2, HT29-MTX: ATCC	160 nm	600 μg/mL, 6 h	TEER, LY	Uptake (± mucus): Lionheart FX automated microscope		No barrier impairment	37
Hempt et al., 2021 https://doi.org/10.1007/s00204-020-02957-2	SiO2 6 synthetic amorphous silica (SAS) (SIPERNAT® 22S, 50S, 160, 350, AEROSIL OX 50, 380F)	Caco-2/HT29-MTX/Raji-B tri-culture	Caco-2: German collection of microorganisms and cell cultures (DSMZ, Braunschweig, Germany); HT29, Raji-B: ECACC	SAS: 3–41 nm (primary); 45–276 nm (aggr.)	50 μg/mL, 48 h	TEER, ALCIAN BLUE	Not specified	NO	No barrier or mucus damage	43
Cornu et al., 2020 https://doi.org/10.1007/s00204-020-02694-6	SiO2, E551	Caco-2 monoculture & Caco-2/HT29-MTX co-culture	Caco-2: German collection of microorganisms and cell cultures (DSMZ, Braunschweig, Germany); HT29, Raji-B: ECACC	10–200 nm (NP10–NP200), E551: 268nm	1–10 mg/mL, 2 h	TEER, LY	Uptake: microplate reader		Size- and model-dependent effects; mucus reduces toxicity. Reduced TEER and increased LY permeability (NP10, NP30); reversible. Higher uptake in mono- vs. co-culture.	41
Zaiter et al., 2022 doi:10.1080/17435390.2022.2063084	SiO2, E551 pristine and digested	Caco-2/HT29-MTX co-culture	Caco-2: ATCC, HT29-MTX: Dr. Thecla Lesuffleur from INSERM UMR S 938 (Paris, France).	SiO2 NPs: 20–200 nm, E551: 232	1 mg/mL, 48h	TEER	Uptake: confocal microscopy		Smaller NPs induced cytotoxicity and increased permeability; larger NPs remains entrapped in mucus. NP20, NP30 induced a decreasing in TEER; no effect for NP70, NP200, E551. NP20/30: high uptake; NP70/200: retained in mucus	42
Saez-Tenorio et al., 2019 https://doi.org/10.1016/j.fct.2018.11.009	Ag	Caco-2/HT29-MTX co-culture	Caco-2 cell line was kindly provided by Dr Isabella Angelis (Istituto Superiore di Sanità, Italy); HT29 cells were acquired from the American Type Culture Collection (ATCC, Manassas VA 20108, USA).	AgNPs ND	1- 100 μg/mL24, 48, 96 h	TEER, LY	Uptake: Confocal microscopy		High cytotoxic resistance. Barrier affected only at 100 μg/mL after 96 h. Uptake observed at 100 μg/mL after 96 h, no translocation detected	53
Vila et al., 2018 https://doi.org/10.1016/j.fct.2018.04.008	Ag	Caco-2 monoculture	Caco-2: ISS (ATCC)	7.74 ± 2.48 nm	AgNPs 1-50 μg/mL, 24 h	FITC-DECTRAN, TEER	Uptake: Confocal microscopy		Uptake observed	54
Georgantzopoulou et al., 2016 DOI 10.1186/s12989-016-0117-9	Ag	Caco-2 monoculture and Caco-2/HT29-MTX co-culture	Caco-2/TC7 : Monique Rousset, HT29-MTX: Lesuffleur	AgNPs 20 and 200 nm	100 mg/L, 24h	Not assessed	Uptake: NanoSIMS, ICP-MS		No cytotoxicity up to 100 μg/mL. Uptake observed	52
Imai et al., 2017 http://dx.doi.org/10.1016/j.bbrc.2017.01.114	Ag	Caco-2 monoculture	Caco-2: Riken BioResource Center (Ibaraki, Japan).	citrate-ligandecapped Ag nanoparticles with diameters of 5 nm (nAg5C), 10 nm (nAg10C), 50 nm (nAg50C), or 100 nm (nAg100C), lipoic acidecapped Ag nanoparticles with a diameter of 10 nm (nAg10L)	1 or 5 mg/mL. 4, 8, 24h	Not assessed	Uptake and Translocation : ICP-MS		Uptake and crossing higher for smaller NPs compared to larger NPs	56
M.V. Taboada-Lopez et al., 2021 https://doi.org/10.1016/j.talanta.2021.122494	Ag	Caco-2 monoculture	Caco-2: Sigma Aldrich	40nm extracted from molluscs	6h digested	Not assessed	Uptake: TEM, Translocation: TEM-EDX		Uptake studies have shown that Ag NPs standard appeared as small dots dispersed along the cell cytoplasm and entrapped inside lysosomes and autophagosomes.	57
Lichtenstein D et al., 2017 http://dx.doi.org/10.1016/j.ejpb.2016.12.004	PAA-coated silver nanoparticles (Ag_PAA )	Caco-2/HT29/Raji-B tri-culture	Caco-2 (ECACC: 86010202) and HT-29 MTX E12 (ECACC: 12040401) cells were obtained from the European Collection of Cell Cultures, whereas Raji B-lymphocytes (ATCC: CCL-86) were purchased from American Type Culture Collection, USA.	6.4nm	1mg/mL, 24h	TEER, FITC-DEXTRAN	Uptake: TEM, Translocation: AAS	YES	Concentration and time dependent uptake	58
Lichtenstein D et al., 2017 https://pubmed.ncbi.nlm.nih.gov/28918629/	Au_Pure, Ag_PVP, Ag_PAA	Caco-2 monoculture	Caco-2 (ECACC: 86010202) and HT-29 MTX E12 (ECACC: 12040401) cells were obtained from the European Collection of Cell Cultures, whereas Raji B-lymphocytes (ATCC: CCL-86) were purchased from American Type Culture Collection, USA.	44-68 nm	5-20 μg(Ag)/mL / 24h	TEER, FITC-DEXITRAN	Uptake: TEM		Maximum uptake values treatment with Ag_Pure at the highest concentration of 20 μg(Ag) /mL. Similarly, a concentration-dependent increase in Ag internalisation was observed for PVP-coated (Ag_PVP) and PAA-coated particles (Ag_PAA)	49
Gautam et al., 2024 https://doi.org/10.1016/j.fct.2024.115055	Ag	Caco-2 monoculture and 3D EpiIntestinal™ tissue	Caco-2 cell lines: (HTB-37™,American Type Culture Collection ATCC, Manassas, VA). 3D EpiIntestinal™ tissue (SMI-200-FT v2.0):MatTek Corporation® (Ashland, MA).	AgNPs 80.1 ± 8.3 nm	1 μg/mL / 72 h	TEER, FITC-DEXITRAN	Uptake: TEM, HSI, ENVI		Barrier integrity of 3D model more resistant than monolayer	40
Kampfer et al., 2021 doi: 10.1002/smll.202004223	Ag_PVP	Caco-2/HT29/THP-1 tri-culture stable and inflamed	Caco-2: DSMZ, THP-1: (ATCC, TIB-202), HT29 "E-12": ECACC	32 nm	80 μg/cm2 / 24-48h	TEER	Not assessed		Neither the presence of macrophages nor ongoing inflammation negatively affected the responses.	94
Kampfer et al., 2020 https://doi.org/10.1016/j.tiv.2019.104738	AgNO3	Caco-2/HT29/THP-1 tri-culture stable and inflamed	Caco-2: DSMZ, THP-1: (ATCC, TIB-202), HT29 "E-12": ECACC	23 ± 4.2 nm	1-10 μg/mL / 48, 96h	TEER	Not assessed		TEER values increased significantly (p≤0.003) in all experimental conditions, especially in the inflamed state. AgNPs reduced the release of monocyte chemoattractant protein-1 (MCP-1) in the healthy model	51
Abdelkhaliq A. et al., 2020 https://doi.org/10.1080/17435390.2019.1675794	Ag	Caco-2/HT29-MTX co-culture	(Caco-2; ATCCV R HTB-37TM; USA); (HT29-MTX; ECACC, Ireland)	50nm	250, 500, and 2500 mg/L pristine / 24h	TEER, LY	Translocation: ICP-MS; Uptake: Confocal microscopy		There was a tendency to decrease the amount of Ag in the apical medium over time. This could be due to the fact that AgNPs deposit on the cell membrane, are uptake by the cells, or crossed through the barrier.	50
Gillois et al., 2021 https://doi.org/10.1016/j.scitotenv.2020.142324	Ag	Caco-2/HT29-MTX co-culture	Caco-2 cell line: European Collection of Cell Cultures (ECACC, Salisbury, UK). HT29-MTX cell line: Dr. Thécla Lesuffleur (INSERM Lille)	Mesosilver: diameter between 4 and 31 nm	Colloidal silver (Mesosilver™ and AgC), 1 and 3 μg/mL / repeated exposure	Not assessed	Uptake:Confocal microscopy		Mucus may reduce or increase local toxicity. Similar uptake and translocation for both products; NPs trapped between microvilli and mucus	55
Sieg et al., 2018 https://doi.org/10.1080/17435390.2018.1504999	Al metallic (Al0) and insoluble oxidic species (Al2O3) as well as soluble Al chloride (AlCl3)	Caco-2 monoculture, Caco-2/HT29 co-culture, Caco-2/Raji-B (M-cell)	Not reported	10–100 nm	200 µg/mL, 24 hr	TEER, FITC-DEXTRAN	Uptake TEM, TofSIMS: Particulate form only, Translocation AAS	NO	Al0 released more ions than Al₂O₃; AlCl₃ formed mixed species; all Al species showed no cytotoxicity and low uptake; no ionic Al uptake or transcellular transport.	59
Sieg et al., 2022 https://doi.org/10.1016/j.tiv.2021.105295	Al (Al2O3)	Caco-2 monolayer (Transwell system)	Not reported		100 μg Al/mL for Al citrate, sulfate and lactate, 8 μg Al/mL for Al AcAc. 24h	TEER, FITC-DEXTRAN	Uptake AAS		Dissolution behavior varies by salt; uptake/translocation of Al acetylacetonate higher due to lipophilicity; Al citrate also showed elevated translocation (~5%). Uptake <1% for most salts, >2% for Al acetylacetonate; Translocation AAS: 5% (Al citrate), 6% (Al acetylacetonate)	60
Vila et al., 2018 https://doi.org/10.1016/j.cbi.2018.01.018	CeO	Caco-2 monoculture	Caco-2: ISS (ATCC)	≈80 nm	1–100 µg/mL, 24 hr	TEER, LY	Uptake: Confocal microscopy		No cyrotoxicity or genotoxicity observed; reduced oxidized base levels support antioxidant effect of CeO₂ NPs. No effect on barrier integrity. Very low uptake	61
Lichtenstein et al., 2017 http://dx.doi.org/10.1016/j.ejpb.2016.12.004	Fe (Fe3O4_PAA)	Caco-2 monoculture, Caco-2/HT29-MTX co-culture, Caco-2/Raji B co-culture	Caco-2, HT29-MTX: ECACC, Raji: ATCC	8.2 nm	Up to 80 µg/mL, 24 hr	TEER, FITC-DEXTRAN	Uptake TEM, Translocation AAS	YES (same paper, already mentioned for Ag)	Transport dependent on NP core, not coating. Intracellular ion release negligible. No cytotoxicity observed. No TEER or FITC-dextran effects. Uptake ≈2%, Translocation ≈0.5%	58
Perfecto et al., 2017 doi:10.3390/nu9040359	Fe (FePO4)	Caco-2 monoculture	Caco-2: ATCC	341, 458 nm	50 µg/mL, 24 hr	Not specified	Uptake, Translocation: TEM		Minor uptake due to DMT1; low uptake dependent on particle form; no translocation observed.	63
Voss et al., 2021 xhttps://doi.org/10.1007/s00204-020-02960-7	Fe (Fe2O3, Fe3O4)	Caco-2 monoculture	Caco-2: ECACC	Not specified (rod-shaped, spherical, E172)	50 µg/mL, 24 hr	Not specified	Uptake, Translocation: TEM		Uptake dependent on Fe NP shape; no detectable translocation; low overall uptake.	64
Sieg et al., 2024 https://doi.org/10.1016/j.tiv.2024.105772	Fe (Fe E172)	Caco-2 monoculture	Not reported	E172, not specified	0.33 mg Fe/mL in artificial saliva, 24h	TEER, FITC DEXTRAN	Uptake AA		No Fe release during digestion; strong interaction with cells; no cytotoxicity up to 100 µg/mL. Uptake 20–30%, low translocation	62
DeLoid et al., 2017 DOI 10.1186/s12989-017-0221-5	Fe (Fe2O3)	Caco-2/HT29/Raji B tri-culture	Not reported	50 nm	0.05% and 0.01% Fe2O3 in emulsions, 2 & 4 hr	TEER	Uptake, Translocation: ICP-MS	YES	Uptake higher with FBS; low translocation; short exposure times; NPs remained particulate.	66
Ude et al., 2017 DOI 10.1186/s12989-017-0211-7	CuO	Caco-2 monoculture	ACaco-2: ATCC (US)	15–20 nm	6.34 and 12.68 μg/cm² / 24 h	TEER	Uptake: light microscopy, Translocation: ICP-OES		CuO NPs impair barrier integrity; uptake is low; effect partially mediated by ions (Cu²⁺). TEER drop and decrease in ZO-1 staining; confirmed by SEM. Cellular uptake < 3%; translocation time- and concentration-dependent; no significant difference vs CuSO₄	67
Ude et al., 2019 https://doi.org/10.1186/s12951-019-0503-1	CuO	Caco-2/Raji B co-culture (M cells), Caco-2/HT29-MTX co-culture	Caco-2: ATCC; HT29-MTX: ECACC; Raji B: ATCC	15–20 nm	Not specified / 24 h and 48 h	TEER and ZO-1	Uptake: SEM, Translocation: ICP-OES	YES	Caco-2/HT29 Co-culture is less sensitive to CuO NP effects than monoculture; more translocation despite less uptake. Mucus may reduce NP-cell interactions and translocation but increase apparent uptake due to surface retention. TEER reduction and decreased ZO-1 staining, less pronounced than monoculture. Higher translocation in M-cell model than HT29-MTX model (2.5–5.2% at 24 h; 4.6–14.2% at 48 h…	68
Imai et al., 2017 http://dx.doi.org/10.1016/j.bbrc.2017.01.114	Au	Caco-2 monoculture	Riken BioResource Center (Ibaraki, Japan).	10, 50, 90 nm (spherical)	5 µg/mL / 4, 8, 24 h (apical and basolateral)	Not assessed	Uptake: ICP-MS		Uptake depends on size and exposure side; larger AuNPs and basolateral exposure increase uptake.	56
Kohl et al., 2021 https://doi.org/10.3390/nano11061358	Au	Caco-2/HT29-MTX/THP-1 tri-culture	Caco-2, THP-1: DSMZ (Deutsche Sammlung für Mikroorganismen und Zellkulturen GmbH, Braunschweig, Germany, HT29-MTX: Sigma-Aldrich (product no. 12040401, Munich, Germany)	30 nm, 200 nm (spheres); 40x112 nm (rods)	1 µg/mL / 10 min, 30 min, 1 h, 4 h	Not assessed	Translocation: ICP-MS		AuNPs translocate across tri-culture barrier over time regardless of shape and size.	71
Enea et al., 2020 https://doi.org/10.1088/1361-6528/ab6dfb	Au	Caco-2 monoculture	Caco-2: Life Technologies (Invitrogen, France)	15 nm, 60 nm (spheres and stars)	60 µM / 24 h	Not assessed	GFAAS		AuNPs are internalised but do not cross the intestinal barrier in detectable amounts.	72
Domenech et al., 2020 https://doi.org/10.1007/s00204-020-02805-3	MNPs	Caco-2/HT29-MTX/Raji-B tri-culture	Caco-2: Dr. Isabella de Angelis (ISS), HT-29 and Raji-B: ATCC	Uncharged PS-NPs 50 nm	0-100 µg/ml, 24h	TEER, LY	flow cytometry (BD-FACS Confocal microscopy)	NO	No barrier impairmenr, uptake observed	75
Busch, Bredeck, et al., 2021 https://doi.org/10.1016/j.envres.2020.110536	MNPs	Caco-2/HT29-MTX/THP-1 tri-culture	Caco-2 (DSMZ, ACC169), HT29-MTX-E12 (ECACC, 12040401), THP-1 (ATCC, TIB-202)	PS-NH2 and PS 50 nm, PVC <50 nm	0-50 µg/cm², 24h	TEER, ZO-1	Not assessed		Treatment with PS-NH2 particles led to a dose-dependent increase of TEER in both the stable and inflamed triple culture, PS and PVC particles had no effect on TEER in both stable and inflamed triple culture	76
Hesler et al., 2019 https://doi.org/10.1016/j.tiv.2019.104610	MNPs	Caco-2/HT29-MTX co-culture	Caco-2 DSMZ; HT-29: sigma Aldrich	PS-COOH 50 nm - 0.5 um	10 and 100 µg/mL, 24h	TEER	Translocation: AF4, Uptake: Confocal microscopy		After24hof exposure to 10 and 100μg/mL, PS-nano and PS-micro were detected in the apical but not in the basolateral compartment of intestinal and placental co-cultures by AF4-UV analysis. No barrier impairment	77
Walczak et al., 2015 https://doi.org/10.3109/17435390.2014.944599	MNPs	Caco-2 monoculture, Caco-2/HT29-MTX co-culture; Caco-2/HT29-MTX/Raji B tri-culture	Caco-2: ATCC, Raji B:ATCC, HT29-MTX: ECACC	PS-NPs 50, 100 nm, various charges	250 µg/ml, 24h	TEER, LY	Translocation: Microplate reader	NO	Highest translocation for 50nm uncharged and PS-COOH	78
Stock et al., 2022 https://doi.org/10.1016/j.tiv.2022.105314	MNPs	Caco-2 monoculture, Caco-2/HT29-MTX co-culture, Caco-2/Raji co-culture	Caco-2 (ECACC: 86010202), HT29-MTX (ECACC: 12040401), Raji-B (ATCC: CCL-86)	PS-NPs 20, 40, 100, 1000, 10000 nm, various charges	1x10¹⁰ to 5x10¹¹ µm²/mL, 24h	TEER, FITC-DEXTRAN	Uptake:Confocal microscopy, Translocation: fluorescence measurements using a multi-well plate reader	NO	Positive charge increases uptake; size dependent transport	81
Cui et al., 2023 https://doi.org/10.1016/j.envpol.2023.121808	MNPs	Caco-2/HT29-MTX co-culture	NA (All of the cell culture reagents were purchased from Thermo Fisher Scientific (Bradford, CT, USA)	PS-COOH 20, 200, 2000 nm	0–2000 μg/mL, 24-48h	TEER, LY	Not assessed		TEER reduction, LY increase	80
Choi et al., 2024 https://doi.org/10.3390/nano14171435	MNPs	Caco-2/HT29-MTX/Raji B tri-culture	Caco-2: RIKEN Bio Resource Center (Ibaraki, Japan); HT29-MTX: (ECACC, Salisbury, UK); Raji-B: (ATCC, Manassas, VA, USA).	PS-NPs 50, 100, 500 nm uncharged	0.1 mg/mL, 72h	TEER	Translocation: NanoDrop 3300 Fluorospectrometer	NO	HT29-MTX inhibits small NPs; highest in tri-culture. 50 nm and 100 nm MNPs exhibited a significant reduction in TEER. 50 nm and 100 nm MNPs have a significantly higher translocation efficiency	79
Banaei et al., 2023 https://doi.org/10.1016/j.jhazmat.2023.131899	MNPs	Caco-2 monoculture, Caco-2/HT29-MTX co-culture	Caco-2: Dr. Isabella de Angelis (ISS), HT-29: American Type Culture Collection	PLA ~160 nm	0-100 µg/mL, 48-72h	TEER, LY	Uptake: Confocal microscopy (NPLs were labeled with iDye Poly Pink), BD-FACSCanto Flow Cytometer		Initial TEER decrease at 3h; recovered at 24-48h	86
Busch et al., 2021 https://doi.org/10.1016/j.chemosphere.2021.131345	MNPs	Caco-2/HT29-MTX/THP-1 tri-culture	Caco-2 (DSMZ, ACC169), HT29-MTX-E12 (ECACC, 12040401), THP-1 (ATCC, TIB-202)	PE 200–9900 nm	(4 mg/mL) were diluted in treatment medium (MEM-based culture medium containing 1% FCS) to obtain the desired treatment concentrations., 24h	TEER	Not assessed		No barrier imparment	85
Paul et al., 2023 https://doi.org/10.1016/j.envint.2023.108172	MNPs	Caco-2 monoculture, Caco-2/HT29-MTX, Caco-2/Raji co-culture	Caco-2: (ECACC: 86010202), HT29-MTX: (ECACC: 12040401), Raji-B: (ATCC: CCL-86)	PLA 250–2000 nm, PMMA 25 nm, MF366	2.5x10⁹ µm2/mL, 24h	TEER, FITC-DEXTRAN	Translocation: fluorescence signal using a plate reader, Uptake: confocal microscopy, TofSIMS	NO	No barrier impairmatn, uptakeobserved except for PMMA	91
Yang et al., 2024 https://doi.org/10.3390/nano14090807	MNPs	Caco-2/HT29-MTX/Raji B tri-culture	all cells were obtained from Millipore Sigma (Burlington, MA, USA)	PS-COOH 25 & 1000 nm (digerite)	1, 5, 20 μg/mL, 48h	FITC-dextran, TEER	Not assessed	NO	No barrier imapirment	88
DeLoid et al., 2022 https://doi.org/10.1021/acs.est.2c03195	MNPs	Caco-2/HT29/Raji-B tri-culture	Caco-2, HT-29, Raji-B: Sigma-Aldrich Corp	Incinerated PE MNPs ~528 nm	8.33 μg/mL, 24h	TEER, FITC-dextran	Not assessed	NO	No barrier impairment	93
DeLoid et al., 2021 https://doi.org/10.1016/j.fct.2021.112609	MNPs	Caco-2/HT29-MTX/Raji B tri-culture	all cells were obtained from Millipore Sigma (Burlington, MA)	PS25, PS1KC, PS1K, PS100C, PS25C, PEI= PM0.1–2.5 and PM > 2.5 size ranges	digested effective oral concentrations of 100 and 250 μg/mL / 24 h	TEER, FITC-dextran	Uptake: Confocal microscopy, Translocation: SpectraMax M5 microplate reader	NO	NPs remained in the apical side of the membrane, detained between microvilli and by the mucus matrix. Some NPs were detected actively crossing the barrier, mainly by cellular uptake. With the exception of PEI and 25 nm unmodified PS spheres, all test materials appeared to cause two-fold or greater increases in the apparent permeability.	92
Kim W.-H. et al., 2024 https://doi.org/10.1016/j.tiv.2024.105813	MNPs	Caco-2 monoculture	Caco-2: all cells were obtained from Millipore Sigma (Burlington, MA)	PS-NH2, PS-COOH, 0.2 μm and 1 μm	20, 50, and 100 μg/mL, 24h	TEER	Uptake: Confocal microscopy		Confocal images clearly demonstrated that, after the exposure, a significant amount of NPs remained in the apical side of the membrane, detained between microvilli and by the mucus matrix. In both cases, some NPs were detected actively crossing the barrier, mainly by cellular uptake.	84
Jabor Z., et al, 2023 https://doi.org/10.3390/toxics11080708	MNPs	Caco-2/HT29 co-culture	Caco-2 (HTB-37, ATCC), HT29 (HT29-MTX-E12, 12040401, ECACC)	PS-COOH 43 ± 9 nm, PS-NH2 53 ± 15 nm, PMA-COOH 35 ± 6 nm, PMA-NH2 39 ± 9 nm	In vitro digestion: The final product of the digestion (chyme) was diluted 1:9 with CCM (Study1): 0.5 mL of 143 μg/mL PS; or (Study2): 0.5 mL of 143 μg/mL PMA. 72h	TEER, lY	Translocation: microplate fluorometer		No barrier impairment; Very little PMA-COOH translocated. Significantly more PMA-NH2 translocated	90
Paul M.B. et al, 2023 https://doi.org/10.1016/j.fct.2023.114423	MNPs	Caco-2 monoculture	Not reported	PLA2000, PLA250, MF366, PMMA25	In vitro digestion, PLA2000: 5x107 um2 particle surface/mL PLA250, MF366, PMMA25: 5x108 um2 particle surface/mL. 24h	TEER, FITC-DEXTRAN	Fluorescence microscopy		compared to undigested particles, the relative cellular uptake and interaction of the digested particles with the Caco-2 cells decreased after artificial digestion. No barrier impairment	91
Stock V. et al, 2019 https://doi.org/10.1007/s00204-019-02478-7	MNPs	Caco-2 monoculture, Caco-2/HT29 co-culture, Caco-2/Raji-co-culture model	Caco-2, HT-29 :ECACC, THP-1 :LEIBNIZ INSTITUTE DSMZ, Raji-B: ATCC	PS-MPs(NH2/COOH) and PMA-NH2/COOH 1, 4, 10 µm	100,000 (1 μm), 250,000 (4 μm) or 60,000 (10 μm) particles/mL. 24, 48, 72h	TEER, LY	Translocation: microplate fluorometer	NO	PS-NH2 caused a significant decrease in the post-TEER, PS-COOH did not cause a decrease. LY: PMA-NH2 post LY was graeter, Very little PMA-COOH translocated.	82
Schimpel C. et al, 2014 https://doi.org/10.1021/mp400507g	MNPs	Caco-2/HT29-MTX/ Raji B tri-culture	Caco-2: E. Fröhlich, HT29-MTX: T. Lesuffleur, Raji B: R. Fuchs	PS-MNPs 200 and 50nm	100ug/ml, 4h	TEER	Uptake: confocal microscopy, Translocation: AF4	YES	After24hof exposure to 10 and 100μg/mL, PS-nano and PS-micro were detected in the apical but not in the basolateral compartment of intestinal and placental co-cultures by AF4-UV analysis.	13
Walczak A.P. et al, 2015 DOI: 10.3109/17435390.2014.988664	MNPs	Caco-2/HT29 co-culture	Caco-2: ATCC, HT29-MTX: ECACC	50nm	250 μg/ml pristine and digested, 24h	TEER, FITC-DEXTRAN	Translocation: Synergy HT Multi-Detection Microplate Reader		No barrier impairment	95
DeLoid G et al, 2019 DOI: 10.1039/c9en00184k	NC	Caco-2/HT29-MTX/ Raji B cells	by Sigma-Aldrich	25nm, 50nm	0.75, 1.5% w/w / 24 h	TEER	Not assessed	NO	No toxicity observed	89
Liu & Kong, 2021 https://doi.org/10.1016/j.carbpol.2021.117984	NC	Caco-2 monoculture	Caco-2: ATCC (Manassas, VA, USA)	98.9±2.5 nm	0.5 %(w/w) / 2 h	TEER, LY	CLSM, TEM		CNC did not penetrate the Caco-2 monolayer with mucus	98
Guo et al., 2021 doi:10.1039/d1en00233c	NC	Caco-2/HT29-MTX/Raji B tri-culture	all cell lines were provided by Sigma-Aldrich	50nm	The final small intestinal digesta from simulated digestions were combined with glucose-free DMEM media in a ratio of 1:3 / 4 h	TEER	TEM, ICP-MS: uptake and translocation f free maltose and glucose using a fluorometric assay	NO	Increased glucose uptake from starch digesta	103
Muller et al., 2023 doi:10.1007/s44164-023-00056-x	NC	Caco2/HT29-MTX/THP-1 tri-culture	Caco-2, THP-1: DSMZ (Deutsche Sammlung für Mikroorgan- ismen und Zellkulturen GmbH), HT29-MTX: Sigma-Aldrich	52.3 ± 6.4	100 ug/mL / 2h	TEER, FITC-DEXTRAN	Uptake: TEM; Translòocation: AF4		CNC cross the intestinal mucus layer but do not pass the intestinal tissue barrier in in vitro intestinal triculture model. No toxic effects observed	102
Mortensen et al., 2022 doi:10.1016/j.fct.2022.113204	NC	Caco-2 monoculture	Caco-2: (ATCC HTB-37®, ATCC, Manassas, VA)	CNC-250 nm x 25 nm, CNF-80 nm, and CNF-283 30 μm d	50 ug/mL / 24h	(AF488)-labeled dextran, immunofluorescence staining of TJ	Not assessed		None of the CNMs significantly altered the permeability, there was a slight increase in permeability following exposure to the CNFs. No disruption of the TJ band between cells. The four CNCs did not affect the localisation of the TJ protein ZO-1, aggregates of ZO-1 were observed in the cytosol for CNF-50 nm and, to a lesser extent, for CNF-80 nm suggesting that these two CNFs may affect TJ organi…	101
